# Supplementary material for: Vaccine efficacy in CKD patients not on dialysis: a systematic review and meta-analysis
Source: Clin Kidney J. 2026 Feb 19;19(5):sfag056. doi: 10.1093/ckj/sfag056 (PMC13133630; doi:10.1093/ckj/sfag056)
Supplement: sfag056_Supplemental_Files [file sfag056_supplemental_files.zip]

Archive with 2 entries (2 files):
- Meta Vaccine CKD PRISMA_2020_checklist.docx
- Supplementary Result Meta Vaccine CKD 08012026.docx
